# Supplementary material for: Screening of Marine Bacteria for Lipase Activity and Application as Whole-Cell Biocatalysts
Source: Microorganisms. 2026 Jun 17;14(6):1355. doi: 10.3390/microorganisms14061355 (PMC13304423; doi:10.3390/microorganisms14061355)
Supplement: Supplementary file 1 [file microorganisms-14-01355-s001.zip]

Archive with 1 entries (1 files):
- microorganisms-4343934-supplementary.pdf
